# Supplementary material for: Molecular determinants of large cargo transport into the nucleus
Source: eLife. 2020 Jul 21;9:e55963. doi: 10.7554/eLife.55963 (PMC7375812; doi:10.7554/eLife.55963)
Supplement: Source code 1. — The code can be executed in either Fiji or ImageJ. It uses the two reference channels (nuclear and mitochondrial staining) to segment the nucleus, nuclear envelope and cytoplasm and measure the cargo fluorescence intensity in these regions for each frame. [file elife-55963-code1.zip]

Archive with 3 entries (2 files):
- Source_code_1.ijm
- __MACOSX/
- __MACOSX/._Source_code_1.ijm
