# Supplementary material for: Molecular determinants of large cargo transport into the nucleus
Source: eLife. 2020 Jul 21;9:e55963. doi: 10.7554/eLife.55963 (PMC7375812; doi:10.7554/eLife.55963)
Supplement: Source code 1. — The code can be executed in either Fiji or ImageJ. It uses the two reference channels (nuclear and mitochondrial staining) to segment the nucleus, nuclear envelope and cytoplasm and measure the cargo fluorescence intensity in these regions for each frame. [file elife-55963-code1.zip › Source_code_1.ijm]

/* Macro to analyze nuclear import based on segmentation of nuclei from DAPI/Hoechst channel 
   and cytoplasm from Mitotracker channel

		C00 DAPI
		C01 mitotracker
		C02 cargo 
*/

if (isOpen("Results")){

        selectWindow("Results");    

		run("Close"); } 

//Give a chamber directory, then it will loop over all fields

chamberDir =  getDirectory("Choose your input folder");

list_fields = getFileList(chamberDir);

Array.sort(list_fields);

count = 0;

for (j=0; j<list_fields.length-1; j++) {

	run("Bio-Formats Importer", "open=" + chamberDir + list_fields[j] +

	" autoscale color_mode=Default crop rois_import=[ROI manager] split_channels view=Hyperstack stack_order=XYCZT");

	selectWindow(list_fields[j] + " - C=0"); // DAPI channel

	getDimensions(w, h, channels, slices, frames);

	// first mask: nucleus

	run("Gaussian Blur...", "sigma=4 stack");

	run("Remove Outliers...", "radius=10 threshold=0 which=Bright stack");  

	run("Square Root", "stack");   // Reduces intensity differences so thresholding works better

	setAutoThreshold("Default dark");

	run("Convert to Mask", "method=Default background=Dark calculate");

	run("Fill Holes", "stack");

	run("Duplicate...", "title=mask1 duplicate"); mask1=getImageID(); 

	run("Duplicate...", "title=mask3 duplicate"); mask3=getImageID(); 

	selectWindow(list_fields[j] + " - C=0"); 

	run("Watershed", "stack");

	run("Options...", "iterations=3 count=1 edm=Overwrite"); 

	run("Erode", "stack");

	// second mask: nuclear envelope

	selectImage(mask1);   

	run("Watershed", "stack");

	imageCalculator("Subtract stack", mask1, list_fields[j] + " - C=0");  //use the nuclear image to subtract

	selectImage(mask3); // used to compute mask outside nucleus

	run("Median...", "radius=2");

	run("Options...", "iterations=2 count=1 edm=Overwrite"); // erosion and dilation will be performed 2 times

	run("Dilate", "stack");

	 
	//third mask: cytoplasm

	selectWindow(list_fields[j] + " - C=1"); // Mitotracker / cytoplasm channel

	run("Duplicate...", "title=mask2 duplicate"); mask2=getImageID(); 

	run("Gaussian Blur...", "sigma=4 stack");

	run("Remove Outliers...", "radius=10 threshold=0 which=Bright stack");  

	run("Square Root", "stack");  

	setAutoThreshold("Default dark");

	run("Convert to Mask", "method=Default background=Dark calculate");

	run("Fill Holes", "stack");  

	imageCalculator("Subtract stack", mask2, mask3); 

	// measure intensity of masked images

	selectWindow(list_fields[j] + " - C=0"); 

	run("Divide...", "value=255.000 stack");

	imageCalculator("Multiply create stack", list_fields[j] + " - C=2",list_fields[j] + " - C=0");

	// measure in all thresholded areas

	if (j==0){

	makeRectangle(0, 0, w, h); 
	run("ROI Manager...");

	roiManager("Add");}

	roiManager("Select", 0);

	run("Set Measurements...", "area mean min integrated stack limit redirect=None decimal=3");

	setAutoThreshold("Triangle dark");

	roiManager("multi-measure measure_all append");


	selectImage(mask1);   

	run("Divide...", "value=255.000 stack");

	imageCalculator("Multiply create stack", list_fields[j] + " - C=2", mask1);

	roiManager("Select", 0);

	run("Set Measurements...", "area mean min integrated stack limit redirect=None decimal=3");

	setAutoThreshold("Triangle dark");

	roiManager("multi-measure measure_all append");


	selectImage(mask2);   

	run("Divide...", "value=255.000 stack");

	imageCalculator("Multiply create stack", list_fields[j] + " - C=2", mask2);

	roiManager("Select", 0);

	run("Set Measurements...", "area mean min integrated stack limit redirect=None decimal=3"); 

	setAutoThreshold("Triangle dark");

	roiManager("multi-measure measure_all append");
	

	for (i=0; i<frames; i++) {

	print(j,"	", list_fields[j], "	", getResult("Slice", nResults-3*frames+i), "	", getResult("Mean", nResults-3*frames+i), "	", getResult("Mean", nResults-2*frames+i), "	", getResult("Mean", nResults-frames+i), 

	 "	", getResult("Area", nResults-3*frames+i), "	", getResult("Area", nResults-2*frames+i) , "	", getResult("Area", nResults-frames+i) );

   } 

	updateResults;
	
	run("Close All");
	
	run("Options...", "iterations=1 count=1 edm=Overwrite"); // reset to 1
}


// save measurements in a file

selectWindow("Log");  //select Log-window

saveAs("Text", chamberDir+"\\results"); // save results from log
